# Supplementary material for: New genera, a new species, and a key to the genera of Ashieldophyinae (Acari, Eriophyoidea) from India
Source: Zookeys. 2019 May 9;843:39–49. doi: 10.3897/zookeys.843.29078 (PMC6522452; doi:10.3897/zookeys.843.29078)
Supplement: XML Treatment for Ashieldophyes [file zookeys.843.29078-treatment1.xml]

<!DOCTYPE tp:taxon-treatment
  PUBLIC "-//TaxonX//DTD Taxonomic Treatment Publishing DTD v0 20100105//EN" "tax-treatment-NSO.dtd">
<tp:taxon-treatment xmlns:tp="http://www.plazi.org/taxpub"><tp:treatment-meta><kwd-group><label>Taxon classification</label><kwd><named-content xmlns:xlink="http://www.w3.org/1999/xlink" content-type="kingdom">Animalia</named-content></kwd><kwd><named-content xmlns:xlink="http://www.w3.org/1999/xlink" content-type="order">Trombidiformes</named-content></kwd><kwd><named-content xmlns:xlink="http://www.w3.org/1999/xlink" content-type="family">Eriophyidae</named-content></kwd></kwd-group><mixed-citation publication-type="journal"><person-group><name><surname>Chakrabarti</surname><given-names>Samiran</given-names></name><name><surname>Pandit</surname><given-names>Ramkrishna</given-names></name><name><surname>Sur</surname><given-names>Surajit</given-names></name></person-group><article-title>New genera, a new species, and a key to the genera of <tp:taxon-name><tp:taxon-name-part taxon-name-part-type="subfamily">Ashieldophyinae</tp:taxon-name-part></tp:taxon-name> (<tp:taxon-name><tp:taxon-name-part taxon-name-part-type="subclass">Acari</tp:taxon-name-part></tp:taxon-name>, <tp:taxon-name><tp:taxon-name-part taxon-name-part-type="superfamily">Eriophyoidea</tp:taxon-name-part></tp:taxon-name>) from India</article-title><source>Zookeys</source><day>09</day><month>5</month><year>2019</year><volume>843</volume><fpage>39</fpage><lpage>49</lpage><pub-id pub-id-type="doi">10.3897/zookeys.843.29078</pub-id></mixed-citation></tp:treatment-meta><tp:nomenclature><tp:taxon-name>
            <tp:taxon-name-part taxon-name-part-type="genus" reg="Ashieldophyes">Ashieldophyes</tp:taxon-name-part>
            <object-id xmlns:xlink="http://www.w3.org/1999/xlink" content-type="zoobank" xlink:type="simple">http://zoobank.org/9A73DBEB-3C29-44D3-89DF-B349D0C8F895</object-id>
          </tp:taxon-name><tp:taxon-authority>Mohanasundaram, 1984</tp:taxon-authority></tp:nomenclature><tp:treatment-sec sec-type="diagnosis" id="SECID0EEIAC"><title>Diagnosis.</title><p>Prodorsal shield small and oval shaped; scapular tubercles absent but with very short scapular setae <italic>sc</italic>, placed on lateral margins, directed laterally; pedipalp genual setae <italic>d</italic> present and simple; femoral setae <italic>bv</italic> of leg I present; genual setae <italic>l</italic>″ of leg II present; coxae with setae <italic>1b</italic>; female genitalia located between coxae II; genital cover flap lacks ridges.</p><!--PageBreak --></tp:treatment-sec><tp:treatment-sec sec-type="type species" id="SECID0EVIAC"><title>Type species.</title><p><italic><tp:taxon-name><tp:taxon-name-part taxon-name-part-type="genus" reg="Ashieldophyes">Ashieldophyes</tp:taxon-name-part><tp:taxon-name-part taxon-name-part-type="species" reg="pennadamensis">pennadamensis</tp:taxon-name-part></tp:taxon-name></italic> Mohanasundaram, 1984.</p></tp:treatment-sec><tp:treatment-sec sec-type="remarks" id="SECID0EGJAC"><title>Remarks.</title><p><italic><tp:taxon-name><tp:taxon-name-part taxon-name-part-type="genus" reg="Ashieldophyes">Ashieldophyes</tp:taxon-name-part></tp:taxon-name></italic> Mohanasundaram, 1984, <italic><tp:taxon-name><tp:taxon-name-part taxon-name-part-type="genus" reg="Brevishieldophyes">Brevishieldophyes</tp:taxon-name-part></tp:taxon-name></italic> Chakrabarti &amp; Pandit, gen. n., and <italic><tp:taxon-name><tp:taxon-name-part taxon-name-part-type="genus" reg="Mesoshieldophyes">Mesoshieldophyes</tp:taxon-name-part></tp:taxon-name></italic> Chakrabarti &amp; Pandit, gen. n. belong to the subfamily <tp:taxon-name><tp:taxon-name-part taxon-name-part-type="subfamily">Ashieldophyinae</tp:taxon-name-part></tp:taxon-name> of family <tp:taxon-name><tp:taxon-name-part taxon-name-part-type="family">Eriophyidae</tp:taxon-name-part></tp:taxon-name> in having small or moderately developed shield, lacking opisthosomal setae <italic>d</italic> and <italic>e</italic>, coxae widely separated anteriorly, female genitalia appressed to the coxae and with a triangular cover flap. These three genera can easily be separated by the characters given in Table <xref ref-type="table" rid="T1">1</xref> and in the key provided below. The genus is monotypic.</p><table-wrap id="T1" position="float" orientation="portrait"><label>Table 1.</label><caption><p>Data set for some morphological characters of <italic><tp:taxon-name><tp:taxon-name-part taxon-name-part-type="genus" reg="Ashieldophyes">Ashieldophyes</tp:taxon-name-part></tp:taxon-name></italic>, <italic><tp:taxon-name><tp:taxon-name-part taxon-name-part-type="genus" reg="Brevishieldophyes">Brevishieldophyes</tp:taxon-name-part></tp:taxon-name></italic>, and <italic><tp:taxon-name><tp:taxon-name-part taxon-name-part-type="genus" reg="Mesoshieldophyes">Mesoshieldophyes</tp:taxon-name-part></tp:taxon-name></italic>.</p></caption><table id="TID0EXBAG" rules="all"><tbody><tr><td rowspan="1" colspan="1">
                    <bold>Characters</bold>
                  </td><td rowspan="1" colspan="1">
                    <bold><italic><tp:taxon-name>
                          <tp:taxon-name-part taxon-name-part-type="genus" reg="Ashieldophyes">Ashieldophyes</tp:taxon-name-part>
                        </tp:taxon-name></italic></bold>
                  </td><td rowspan="1" colspan="1">
                    <bold><italic><tp:taxon-name>
                          <tp:taxon-name-part taxon-name-part-type="genus" reg="Brevishieldophyes">Brevishieldophyes</tp:taxon-name-part>
                        </tp:taxon-name></italic></bold>
                  </td><td rowspan="1" colspan="1">
                    <bold><italic><tp:taxon-name>
                          <tp:taxon-name-part taxon-name-part-type="genus" reg="Mesoshieldophyes">Mesoshieldophyes</tp:taxon-name-part>
                        </tp:taxon-name></italic></bold>
                  </td></tr><tr><td rowspan="1" colspan="1">Body</td><td rowspan="1" colspan="1">Vermiform</td><td rowspan="1" colspan="1">Fusiform</td><td rowspan="1" colspan="1">Fusiform</td></tr><tr><td rowspan="1" colspan="1">Pedipalp genual setae <italic>d</italic></td><td rowspan="1" colspan="1">Present</td><td rowspan="1" colspan="1">Present</td><td rowspan="1" colspan="1">Absent</td></tr><tr><td rowspan="1" colspan="1">Prodorsal shield</td><td rowspan="1" colspan="1">Small, oval shaped</td><td rowspan="1" colspan="1">Small, sickle shaped</td><td rowspan="1" colspan="1">Semi-circular, comparatively larger.</td></tr><tr><td rowspan="1" colspan="1">Scapular tubercles</td><td rowspan="1" colspan="1">Absent</td><td rowspan="1" colspan="1">Absent</td><td rowspan="1" colspan="1">Absent</td></tr><tr><td rowspan="1" colspan="1">Scapular setae <italic>sc</italic></td><td rowspan="1" colspan="1">Present (very short)</td><td rowspan="1" colspan="1">Absent</td><td rowspan="1" colspan="1">Absent</td></tr><tr><td rowspan="1" colspan="1">Femoral setae <italic>bv</italic> on leg I</td><td rowspan="1" colspan="1">Present</td><td rowspan="1" colspan="1">Present</td><td rowspan="1" colspan="1">Absent</td></tr><tr><td rowspan="1" colspan="1">Solenidion <italic>ω</italic></td><td rowspan="1" colspan="1">Blunt</td><td rowspan="1" colspan="1">Knobbed</td><td rowspan="1" colspan="1">knobbed</td></tr><tr><td rowspan="1" colspan="1">genual seta <italic>l</italic>″ on Leg II</td><td rowspan="1" colspan="1">Present</td><td rowspan="1" colspan="1">Present</td><td rowspan="1" colspan="1">Absent</td></tr><tr><td rowspan="1" colspan="1">Dorsal and ventral semiannuli</td><td rowspan="1" colspan="1">Equal number, smooth</td><td rowspan="1" colspan="1">Equal number, smooth</td><td rowspan="1" colspan="1">Equal number, granular</td></tr><tr><td rowspan="1" colspan="1">Seta <italic>1b</italic></td><td rowspan="1" colspan="1">Present</td><td rowspan="1" colspan="1">Absent</td><td rowspan="1" colspan="1">Present</td></tr></tbody></table></table-wrap></tp:treatment-sec></tp:taxon-treatment>
