# Supplementary material for: New genera, a new species, and a key to the genera of Ashieldophyinae (Acari, Eriophyoidea) from India
Source: Zookeys. 2019 May 9;843:39–49. doi: 10.3897/zookeys.843.29078 (PMC6522452; doi:10.3897/zookeys.843.29078)
Supplement: XML Treatment for Ashieldophyes pennadamensis [file zookeys.843.29078-treatment2.xml]

<!DOCTYPE tp:taxon-treatment
  PUBLIC "-//TaxonX//DTD Taxonomic Treatment Publishing DTD v0 20100105//EN" "tax-treatment-NSO.dtd">
<tp:taxon-treatment xmlns:tp="http://www.plazi.org/taxpub"><tp:treatment-meta><kwd-group><label>Taxon classification</label><kwd><named-content xmlns:xlink="http://www.w3.org/1999/xlink" content-type="kingdom">Animalia</named-content></kwd><kwd><named-content xmlns:xlink="http://www.w3.org/1999/xlink" content-type="order">Trombidiformes</named-content></kwd><kwd><named-content xmlns:xlink="http://www.w3.org/1999/xlink" content-type="family">Eriophyidae</named-content></kwd></kwd-group><mixed-citation publication-type="journal"><person-group><name><surname>Chakrabarti</surname><given-names>Samiran</given-names></name><name><surname>Pandit</surname><given-names>Ramkrishna</given-names></name><name><surname>Sur</surname><given-names>Surajit</given-names></name></person-group><article-title>New genera, a new species, and a key to the genera of <tp:taxon-name><tp:taxon-name-part taxon-name-part-type="subfamily">Ashieldophyinae</tp:taxon-name-part></tp:taxon-name> (<tp:taxon-name><tp:taxon-name-part taxon-name-part-type="subclass">Acari</tp:taxon-name-part></tp:taxon-name>, <tp:taxon-name><tp:taxon-name-part taxon-name-part-type="superfamily">Eriophyoidea</tp:taxon-name-part></tp:taxon-name>) from India</article-title><source>Zookeys</source><day>09</day><month>5</month><year>2019</year><volume>843</volume><fpage>39</fpage><lpage>49</lpage><pub-id pub-id-type="doi">10.3897/zookeys.843.29078</pub-id></mixed-citation></tp:treatment-meta><tp:nomenclature><tp:taxon-name>
            <tp:taxon-name-part taxon-name-part-type="genus" reg="Ashieldophyes">Ashieldophyes</tp:taxon-name-part>
            <tp:taxon-name-part taxon-name-part-type="species" reg="pennadamensis">pennadamensis</tp:taxon-name-part>
            <object-id xmlns:xlink="http://www.w3.org/1999/xlink" content-type="zoobank" xlink:type="simple">http://zoobank.org/D84AC07F-CD6A-42E1-9E42-EA6782545674</object-id>
          </tp:taxon-name><tp:taxon-authority>Mohanasundaram, 1984</tp:taxon-authority><xref ref-type="fig" rid="F1">Fig. 1 AD1, CG1</xref><tp:nomenclature-citation-list><tp:nomenclature-citation><tp:taxon-name>
                <tp:taxon-name-part taxon-name-part-type="genus" reg="Ashieldophyes">Ashieldophyes</tp:taxon-name-part>
                <tp:taxon-name-part taxon-name-part-type="species" reg="pennadamensis">pennadamensis</tp:taxon-name-part>
              </tp:taxon-name><comment>Mohanasundaram, 1984, Oriental Insects, 18: 251–252.</comment></tp:nomenclature-citation></tp:nomenclature-citation-list></tp:nomenclature><tp:treatment-sec sec-type="diagnosis" id="SECID0EPDAE"><title>Diagnosis.</title><p>Body vermiform; pedipalp genual seta <italic>d</italic> present; prodorsal shield small and oval; scapular tubercles absent but with very short setae <italic>sc</italic>; legs with all usual setae; solenidion <italic>ω</italic> blunt; opisthosoma with equal number of smooth dorsal and ventral semiannuli; setae <italic>1b</italic> present.</p></tp:treatment-sec><tp:treatment-sec sec-type="description" id="SECID0E4DAE"><title>Description.</title><p>Female (n = 20). Body vermiform, brown colour in life, dorso-ventrally flattened; 250 (175–250) and 40 (39–46) wide. <bold>Gnathosoma</bold> 15 (14–15) projecting obliquely down-curved, dorsal pedipalp genual setae <italic>d</italic> 1 (1–2); chelicerae 13 (13–15). <bold>Prodorsal shield</bold> small, oval-shaped, without lobe, 9 (9–10) and 23 (22–23) wide, lacking scapular tubercles but with very short scapular setae <italic>sc</italic>, placed on lateral margin and directed laterally. <bold>Leg I</bold> from base of trochanter 20 (20–21), femur 7 (7–8), femoral setae <italic>bv</italic> 7 (7–8), genu 3 (2–3), genual setae <italic>l</italic>″ 20 (21–23), tibia 5 (3–5), tibial setae <italic>l</italic>′ 15 (12–15), tarsus 5 (3–5), tarsal setae <italic>ft</italic>′ and <italic>ft</italic>″ both 12 (10–12), solenidion <italic>ω</italic> 4 (3–4), straight and blunt; empodium <italic>em</italic> simple, 4-rayed; setae <italic>u</italic>′ 2 (2–3). <bold>Leg II</bold> from base of trochanter 18 (18–20); femur 6 (5–6), femoral setae <italic>bv</italic> 5 (5–6), genu 2 (2–3), genual setae <italic>lʺ</italic> 23 (20–23), tibia 3 (3–4), tibial setae <italic>lʹ</italic> absent, tarsus 4 (3–4), solenidion <italic>ω</italic> 8 (7–8), straight and blunt; empodium <italic>em</italic> simple, 4-rayed; tarsal setae <italic>ftʹ</italic> 8 (8–10) and <italic>ftʺ</italic> 12 (10–12), setae <italic>uʹ</italic> 2 (2–3). <bold>Coxigenital area</bold> smooth; broadly joined, sternal line absent, coxa I widely separate, setae <italic>1b</italic> 2 (2–3) and 5 (5–6) apart, setae <italic>1a</italic> 8 (8–9) and 7 (7–8) apart, setae <italic>2a</italic> 13 (13–15) and 18 (18–20) apart. <bold>Opisthosoma</bold> dorsally flat, smooth, with equal number of dorsal and ventral semiannuli, 21 (20–21); setae <italic>c2</italic> 10 (7–11) on ventral semiannulus 2 (2–3), setae <italic>d</italic> and <italic>e</italic> absent, setae <italic>f</italic> 14 (12–15) on ventral semiannulus 7 (6–7) from rear margin; setae <italic>h1</italic> absent, setae <italic>h2</italic> 12 (12–14). <bold>Genital cover flap</bold> 10 (9–11) and 16 (17–18) wide, triangular and smooth; setae <italic>3a</italic> 8 (6–8). <bold>Internal genitalia</bold> apodeme short, spermathecae rounded with short funnel-like spermathecal tubes.</p><fig id="F1" position="float" orientation="portrait"><label>Figure 1.</label><caption><p>Female: Antero-dorsal region <bold>AD</bold> and coxigenital region <bold>CG AD1</bold> and <bold>CG1</bold> of <italic><tp:taxon-name><tp:taxon-name-part taxon-name-part-type="genus" reg="Ashieldophyes">Ashieldophyes</tp:taxon-name-part><tp:taxon-name-part taxon-name-part-type="species" reg="pennadamensis">pennadamensis</tp:taxon-name-part></tp:taxon-name></italic><bold>AD2</bold> and <bold>CG2</bold> of <italic><tp:taxon-name><tp:taxon-name-part taxon-name-part-type="genus" reg="Brevishieldophyes">Brevishieldophyes</tp:taxon-name-part><tp:taxon-name-part taxon-name-part-type="species" reg="glochidionae">glochidionae</tp:taxon-name-part></tp:taxon-name></italic><bold>AD3</bold> and <bold>CG3</bold> of <italic><tp:taxon-name><tp:taxon-name-part taxon-name-part-type="genus" reg="Mesoshieldophyes">Mesoshieldophyes</tp:taxon-name-part><tp:taxon-name-part taxon-name-part-type="species" reg="varecae">varecae</tp:taxon-name-part></tp:taxon-name></italic>.</p></caption><graphic xmlns:xlink="http://www.w3.org/1999/xlink" xlink:href="zookeys-843-039-g001.jpg" position="float" orientation="portrait" xlink:type="simple" id="oo_300004.jpg"/></fig></tp:treatment-sec><tp:treatment-sec sec-type="material" id="SECID0EHIAE"><title>Specimens examined.</title><p>India: Tamil Nadu: South Arcot District, near Pennadam Sugar Factory, 16.VIII.1981, 2 females from <italic><tp:taxon-name><tp:taxon-name-part taxon-name-part-type="genus" reg="Casearia">C.</tp:taxon-name-part><tp:taxon-name-part taxon-name-part-type="species" reg="tomentosa">tomentosa</tp:taxon-name-part></tp:taxon-name></italic>, coll. M. Mohanasundaram, coll. no. 427 (TNAU); West Bengal: North 24-Parganas, Madral, 12.VIII.2005, many females and nymphs from <italic><tp:taxon-name><tp:taxon-name-part taxon-name-part-type="genus" reg="Casearia">C.</tp:taxon-name-part><tp:taxon-name-part taxon-name-part-type="species" reg="tomentosa">tomentosa</tp:taxon-name-part></tp:taxon-name></italic>, coll. R Pandit, coll. nos. 1182–1184/19/2005.</p></tp:treatment-sec><tp:treatment-sec sec-type="distribution" id="SECID0EDJAE"><title>Distribution.</title><p>India: Tamil Nadu &amp; West Bengal.</p></tp:treatment-sec><tp:treatment-sec sec-type="host" id="SECID0EIJAE"><title>Relation to the host plant.</title><p>The mites inhabit the under surface of leaves as vagrants without showing symptoms of damage to the host plant.</p><!--PageBreak --></tp:treatment-sec><tp:treatment-sec sec-type="remarks" id="SECID0EOJAE"><title>Remarks.</title><p>This species is so far known only from its type locality and here reported for the first time from West Bengal.</p></tp:treatment-sec></tp:taxon-treatment>
