# Supplementary material for: New genera, a new species, and a key to the genera of Ashieldophyinae (Acari, Eriophyoidea) from India
Source: Zookeys. 2019 May 9;843:39–49. doi: 10.3897/zookeys.843.29078 (PMC6522452; doi:10.3897/zookeys.843.29078)
Supplement: XML Treatment for Brevishieldophyes [file zookeys.843.29078-treatment3.xml]

<!DOCTYPE tp:taxon-treatment
  PUBLIC "-//TaxonX//DTD Taxonomic Treatment Publishing DTD v0 20100105//EN" "tax-treatment-NSO.dtd">
<tp:taxon-treatment xmlns:tp="http://www.plazi.org/taxpub"><tp:treatment-meta><kwd-group><label>Taxon classification</label><kwd><named-content xmlns:xlink="http://www.w3.org/1999/xlink" content-type="kingdom">Animalia</named-content></kwd><kwd><named-content xmlns:xlink="http://www.w3.org/1999/xlink" content-type="order">Trombidiformes</named-content></kwd><kwd><named-content xmlns:xlink="http://www.w3.org/1999/xlink" content-type="family">Eriophyidae</named-content></kwd></kwd-group><mixed-citation publication-type="journal"><person-group><name><surname>Chakrabarti</surname><given-names>Samiran</given-names></name><name><surname>Pandit</surname><given-names>Ramkrishna</given-names></name><name><surname>Sur</surname><given-names>Surajit</given-names></name></person-group><article-title>New genera, a new species, and a key to the genera of <tp:taxon-name><tp:taxon-name-part taxon-name-part-type="subfamily">Ashieldophyinae</tp:taxon-name-part></tp:taxon-name> (<tp:taxon-name><tp:taxon-name-part taxon-name-part-type="subclass">Acari</tp:taxon-name-part></tp:taxon-name>, <tp:taxon-name><tp:taxon-name-part taxon-name-part-type="superfamily">Eriophyoidea</tp:taxon-name-part></tp:taxon-name>) from India</article-title><source>Zookeys</source><day>09</day><month>5</month><year>2019</year><volume>843</volume><fpage>39</fpage><lpage>49</lpage><pub-id pub-id-type="doi">10.3897/zookeys.843.29078</pub-id></mixed-citation></tp:treatment-meta><tp:nomenclature><tp:taxon-name>
            <tp:taxon-name-part taxon-name-part-type="genus" reg="Brevishieldophyes">Brevishieldophyes</tp:taxon-name-part>
            <object-id xmlns:xlink="http://www.w3.org/1999/xlink" content-type="zoobank" xlink:type="simple">http://zoobank.org/16667767-867C-4329-A2F9-CF791F511F0B</object-id>
          </tp:taxon-name><tp:taxon-authority>Chakrabarti &amp; Pandit</tp:taxon-authority><tp:taxon-status xmlns:xlink="http://www.w3.org/1999/xlink" xlink:type="simple">gen. n.</tp:taxon-status></tp:nomenclature><tp:treatment-sec sec-type="diagnosis" id="SECID0EXKAE"><title>Diagnosis.</title><p>Body fusiform, dorso-ventrally flattened. Gnathosoma short, downwardly curved, cheliceral stylet short; prodorsal shield small and sickle-shaped; scapular tubercles and scapular setae <italic>sc</italic> lacking; pedipalp genual setae <italic>d</italic> present and simple; coxae without setae <italic>1b</italic>; femoral setae <italic>bv</italic> of leg I present; genual setae <italic>l</italic>″ of leg II present; empodium simple; female genitalia appressed to the coxae, genital cover flap smooth, triangular, located between coxae II; apodeme normal in length.</p></tp:treatment-sec><tp:treatment-sec sec-type="type species" id="SECID0EHLAE"><title>Type species.</title><p><italic><tp:taxon-name><tp:taxon-name-part taxon-name-part-type="genus" reg="Ashieldophyes">Ashieldophyes</tp:taxon-name-part><tp:taxon-name-part taxon-name-part-type="species" reg="glochidionae">glochidionae</tp:taxon-name-part></tp:taxon-name></italic> Chakrabarti &amp; Pandit, 2009.</p><p>The genus is monotypic.</p></tp:treatment-sec><tp:treatment-sec sec-type="etymology" id="SECID0EZLAE"><title>Etymology.</title><p><italic>Brevi</italic> derived from the adjective Latin word <italic>brevis</italic> meaning short (in relation to prodorsal shield) and <italic>ophyes</italic> derived from <italic>eriophyes</italic> meaning <italic>erion</italic> = wool + phyes = a grower/maker.</p></tp:treatment-sec><tp:treatment-sec sec-type="Gender" id="SECID0EOMAE"><title>Gender.</title><p>Masculine.</p></tp:treatment-sec></tp:taxon-treatment>
