# Supplementary material for: New genera, a new species, and a key to the genera of Ashieldophyinae (Acari, Eriophyoidea) from India
Source: Zookeys. 2019 May 9;843:39–49. doi: 10.3897/zookeys.843.29078 (PMC6522452; doi:10.3897/zookeys.843.29078)
Supplement: XML Treatment for Brevishieldophyes glochidionae [file zookeys.843.29078-treatment4.xml]

<!DOCTYPE tp:taxon-treatment
  PUBLIC "-//TaxonX//DTD Taxonomic Treatment Publishing DTD v0 20100105//EN" "tax-treatment-NSO.dtd">
<tp:taxon-treatment xmlns:tp="http://www.plazi.org/taxpub"><tp:treatment-meta><kwd-group><label>Taxon classification</label><kwd><named-content xmlns:xlink="http://www.w3.org/1999/xlink" content-type="kingdom">Animalia</named-content></kwd><kwd><named-content xmlns:xlink="http://www.w3.org/1999/xlink" content-type="order">Trombidiformes</named-content></kwd><kwd><named-content xmlns:xlink="http://www.w3.org/1999/xlink" content-type="family">Eriophyidae</named-content></kwd></kwd-group><mixed-citation publication-type="journal"><person-group><name><surname>Chakrabarti</surname><given-names>Samiran</given-names></name><name><surname>Pandit</surname><given-names>Ramkrishna</given-names></name><name><surname>Sur</surname><given-names>Surajit</given-names></name></person-group><article-title>New genera, a new species, and a key to the genera of <tp:taxon-name><tp:taxon-name-part taxon-name-part-type="subfamily">Ashieldophyinae</tp:taxon-name-part></tp:taxon-name> (<tp:taxon-name><tp:taxon-name-part taxon-name-part-type="subclass">Acari</tp:taxon-name-part></tp:taxon-name>, <tp:taxon-name><tp:taxon-name-part taxon-name-part-type="superfamily">Eriophyoidea</tp:taxon-name-part></tp:taxon-name>) from India</article-title><source>Zookeys</source><day>09</day><month>5</month><year>2019</year><volume>843</volume><fpage>39</fpage><lpage>49</lpage><pub-id pub-id-type="doi">10.3897/zookeys.843.29078</pub-id></mixed-citation></tp:treatment-meta><tp:nomenclature><tp:taxon-name>
            <tp:taxon-name-part taxon-name-part-type="genus" reg="Brevishieldophyes">Brevishieldophyes</tp:taxon-name-part>
            <tp:taxon-name-part taxon-name-part-type="species" reg="glochidionae">glochidionae</tp:taxon-name-part>
            <object-id xmlns:xlink="http://www.w3.org/1999/xlink" content-type="zoobank" xlink:type="simple">http://zoobank.org/33D1FFB7-997E-495E-AD21-EF1EDB27CB2B</object-id>
          </tp:taxon-name><tp:taxon-authority>(Chakrabarti &amp; Pandit, 2009)</tp:taxon-authority><tp:taxon-status xmlns:xlink="http://www.w3.org/1999/xlink" xlink:type="simple">comb. n.</tp:taxon-status><!--PageBreak --><tp:nomenclature-citation-list><tp:nomenclature-citation><tp:taxon-name>
                <tp:taxon-name-part taxon-name-part-type="genus" reg="Ashieldophyes">Ashieldophyes</tp:taxon-name-part>
                <tp:taxon-name-part taxon-name-part-type="species" reg="glochidionae">glochidionae</tp:taxon-name-part>
              </tp:taxon-name><comment>Chakrabarti &amp; Pandit, 2009, International Journal of Acarology, 15:163–164.</comment></tp:nomenclature-citation></tp:nomenclature-citation-list></tp:nomenclature><tp:treatment-sec sec-type="diagnosis" id="SECID0EKOAE"><title>Diagnosis.</title><p>Body fusiform; pedipalp genual seta <italic>d</italic> present; prodorsal shield small and sickle shaped; scapular setae <italic>sc</italic> absent; legs with all usual setae; solenidion <italic>ω</italic> knobbed; opisthosoma with equal number of smooth dorsal and ventral semiannuli; setae <italic>1b</italic> absent.</p></tp:treatment-sec><tp:treatment-sec sec-type="material" id="SECID0EYOAE"><title>Specimens examined.</title><p>India: West Bengal: Jalpaiguri, Lataguri forest, 15.X.2004, many females and nymphs from <italic><tp:taxon-name><tp:taxon-name-part taxon-name-part-type="genus" reg="Glochidion">G.</tp:taxon-name-part><tp:taxon-name-part taxon-name-part-type="species" reg="multiloculare">multiloculare</tp:taxon-name-part></tp:taxon-name></italic>, coll. R Pandit. coll. nos. 1275–1279/45/2004. Type material of <italic><tp:taxon-name><tp:taxon-name-part taxon-name-part-type="genus" reg="Ashieldophyes">A.</tp:taxon-name-part><tp:taxon-name-part taxon-name-part-type="species" reg="glochidionae">glochidionae</tp:taxon-name-part></tp:taxon-name></italic> Meghalaya: Burnihat, 18.X.1985, many females and nymphs, from <italic><tp:taxon-name><tp:taxon-name-part taxon-name-part-type="genus" reg="Casearia">C.</tp:taxon-name-part><tp:taxon-name-part taxon-name-part-type="species" reg="glomerata">glomerata</tp:taxon-name-part></tp:taxon-name></italic>, coll. B Das, coll. nos. 967–971/61/1985.</p></tp:treatment-sec><tp:treatment-sec sec-type="distribution" id="SECID0E6PAE"><title>Distribution.</title><p>India: West Bengal &amp; Meghalaya.</p></tp:treatment-sec><tp:treatment-sec sec-type="host" id="SECID0EEQAE"><title>Relation to the host plant.</title><p>The mites inhabit the under surface of leaves as vagrants without showing symptoms of damage to the host plant.</p></tp:treatment-sec><tp:treatment-sec sec-type="remarks" id="SECID0EJQAE"><title>Remarks.</title><p>The original report of <italic><tp:taxon-name><tp:taxon-name-part taxon-name-part-type="genus" reg="Brevishieldophyes">B.</tp:taxon-name-part><tp:taxon-name-part taxon-name-part-type="species" reg="glochidionae">glochidionae</tp:taxon-name-part></tp:taxon-name></italic> from <italic><tp:taxon-name><tp:taxon-name-part taxon-name-part-type="genus" reg="Glochidion">G.</tp:taxon-name-part><tp:taxon-name-part taxon-name-part-type="species" reg="multiloculare">multiloculare</tp:taxon-name-part></tp:taxon-name></italic> needs further confirmation because this mite species and other two <tp:taxon-name><tp:taxon-name-part taxon-name-part-type="subfamily">Ashieldophyinae</tp:taxon-name-part></tp:taxon-name> have been collected subsequently from plants of the genus <italic><tp:taxon-name><tp:taxon-name-part taxon-name-part-type="genus" reg="Casearia">Casearia</tp:taxon-name-part></tp:taxon-name></italic> (<tp:taxon-name><tp:taxon-name-part taxon-name-part-type="family">Salicaceae</tp:taxon-name-part></tp:taxon-name>).</p><!--PageBreak --></tp:treatment-sec></tp:taxon-treatment>
