# Supplementary material for: New genera, a new species, and a key to the genera of Ashieldophyinae (Acari, Eriophyoidea) from India
Source: Zookeys. 2019 May 9;843:39–49. doi: 10.3897/zookeys.843.29078 (PMC6522452; doi:10.3897/zookeys.843.29078)
Supplement: XML Treatment for Mesoshieldophyes [file zookeys.843.29078-treatment5.xml]

<!DOCTYPE tp:taxon-treatment
  PUBLIC "-//TaxonX//DTD Taxonomic Treatment Publishing DTD v0 20100105//EN" "tax-treatment-NSO.dtd">
<tp:taxon-treatment xmlns:tp="http://www.plazi.org/taxpub"><tp:treatment-meta><kwd-group><label>Taxon classification</label><kwd><named-content xmlns:xlink="http://www.w3.org/1999/xlink" content-type="kingdom">Animalia</named-content></kwd><kwd><named-content xmlns:xlink="http://www.w3.org/1999/xlink" content-type="order">Trombidiformes</named-content></kwd><kwd><named-content xmlns:xlink="http://www.w3.org/1999/xlink" content-type="family">Eriophyidae</named-content></kwd></kwd-group><mixed-citation publication-type="journal"><person-group><name><surname>Chakrabarti</surname><given-names>Samiran</given-names></name><name><surname>Pandit</surname><given-names>Ramkrishna</given-names></name><name><surname>Sur</surname><given-names>Surajit</given-names></name></person-group><article-title>New genera, a new species, and a key to the genera of <tp:taxon-name><tp:taxon-name-part taxon-name-part-type="subfamily">Ashieldophyinae</tp:taxon-name-part></tp:taxon-name> (<tp:taxon-name><tp:taxon-name-part taxon-name-part-type="subclass">Acari</tp:taxon-name-part></tp:taxon-name>, <tp:taxon-name><tp:taxon-name-part taxon-name-part-type="superfamily">Eriophyoidea</tp:taxon-name-part></tp:taxon-name>) from India</article-title><source>Zookeys</source><day>09</day><month>5</month><year>2019</year><volume>843</volume><fpage>39</fpage><lpage>49</lpage><pub-id pub-id-type="doi">10.3897/zookeys.843.29078</pub-id></mixed-citation></tp:treatment-meta><tp:nomenclature><tp:taxon-name>
            <tp:taxon-name-part taxon-name-part-type="genus" reg="Mesoshieldophyes">Mesoshieldophyes</tp:taxon-name-part>
            <object-id xmlns:xlink="http://www.w3.org/1999/xlink" content-type="zoobank" xlink:type="simple">http://zoobank.org/7227C05D-E910-44EE-AC65-49CACF572032</object-id>
          </tp:taxon-name><tp:taxon-authority>Chakrabarti &amp; Pandit</tp:taxon-authority><tp:taxon-status xmlns:xlink="http://www.w3.org/1999/xlink" xlink:type="simple">gen. n.</tp:taxon-status></tp:nomenclature><tp:treatment-sec sec-type="diagnosis" id="SECID0EZSAE"><title>Diagnosis.</title><p>Body fusiform, dorso-ventrally flattened. Gnathosoma short, obliquely down-curved, cheliceral stylet short; pedipalp genual setae <italic>d</italic> absent; prodorsal shield semi-circular without any lobe, lacking scapular tubercles and scapular setae <italic>sc</italic>; femoral setae <italic>bv</italic> of leg I and genual setae <italic>l</italic>″ of leg II absent; coxae with setae <italic>1b</italic>; dorsal and ventral semiannuli with granules; female genitalia appressed to the coxae; genital cover flap triangular and smooth; empodium simple; apodeme short in length.</p></tp:treatment-sec><tp:treatment-sec sec-type="type species" id="SECID0EJTAE"><title>Type species.</title><p><italic><tp:taxon-name><tp:taxon-name-part taxon-name-part-type="genus" reg="Mesoshieldophyes">Mesoshieldophyes</tp:taxon-name-part><tp:taxon-name-part taxon-name-part-type="species" reg="varecae">varecae</tp:taxon-name-part></tp:taxon-name></italic> Chakrabarti &amp; Pandit, sp. n.</p><p>This genus is monotypic.</p></tp:treatment-sec><tp:treatment-sec sec-type="etymology" id="SECID0E2TAE"><title>Etymology.</title><p>The genus name <italic>Mesoshieldophyes</italic> is derived from <italic>meso</italic> = middle, referring to the medium size of prodorsal shield and <italic>phyes</italic> derived from <italic>eriophyes</italic> meaning <italic>erion</italic> = wool + <italic>phyes</italic>, a grower/maker.</p></tp:treatment-sec><tp:treatment-sec sec-type="Gender" id="SECID0ESUAE"><title>Gender.</title><p>Masculine.</p></tp:treatment-sec><tp:treatment-sec sec-type="remarks" id="SECID0EXUAE"><title>Remarks.</title><p>The size of the prodorsal shield in this genus is larger than that in the other two genera of this subfamily.</p></tp:treatment-sec></tp:taxon-treatment>
