# Supplementary material for: New genera, a new species, and a key to the genera of Ashieldophyinae (Acari, Eriophyoidea) from India
Source: Zookeys. 2019 May 9;843:39–49. doi: 10.3897/zookeys.843.29078 (PMC6522452; doi:10.3897/zookeys.843.29078)
Supplement: XML Treatment for Mesoshieldophyes varecae [file zookeys.843.29078-treatment6.xml]

<!DOCTYPE tp:taxon-treatment
  PUBLIC "-//TaxonX//DTD Taxonomic Treatment Publishing DTD v0 20100105//EN" "tax-treatment-NSO.dtd">
<tp:taxon-treatment xmlns:tp="http://www.plazi.org/taxpub"><tp:treatment-meta><kwd-group><label>Taxon classification</label><kwd><named-content xmlns:xlink="http://www.w3.org/1999/xlink" content-type="kingdom">Animalia</named-content></kwd><kwd><named-content xmlns:xlink="http://www.w3.org/1999/xlink" content-type="order">Trombidiformes</named-content></kwd><kwd><named-content xmlns:xlink="http://www.w3.org/1999/xlink" content-type="family">Eriophyidae</named-content></kwd></kwd-group><mixed-citation publication-type="journal"><person-group><name><surname>Chakrabarti</surname><given-names>Samiran</given-names></name><name><surname>Pandit</surname><given-names>Ramkrishna</given-names></name><name><surname>Sur</surname><given-names>Surajit</given-names></name></person-group><article-title>New genera, a new species, and a key to the genera of <tp:taxon-name><tp:taxon-name-part taxon-name-part-type="subfamily">Ashieldophyinae</tp:taxon-name-part></tp:taxon-name> (<tp:taxon-name><tp:taxon-name-part taxon-name-part-type="subclass">Acari</tp:taxon-name-part></tp:taxon-name>, <tp:taxon-name><tp:taxon-name-part taxon-name-part-type="superfamily">Eriophyoidea</tp:taxon-name-part></tp:taxon-name>) from India</article-title><source>Zookeys</source><day>09</day><month>5</month><year>2019</year><volume>843</volume><fpage>39</fpage><lpage>49</lpage><pub-id pub-id-type="doi">10.3897/zookeys.843.29078</pub-id></mixed-citation></tp:treatment-meta><tp:nomenclature><tp:taxon-name>
            <tp:taxon-name-part taxon-name-part-type="genus" reg="Mesoshieldophyes">Mesoshieldophyes</tp:taxon-name-part>
            <tp:taxon-name-part taxon-name-part-type="species" reg="varecae">varecae</tp:taxon-name-part>
            <object-id xmlns:xlink="http://www.w3.org/1999/xlink" content-type="zoobank" xlink:type="simple">http://zoobank.org/E19A73E2-8A4C-4ABD-8C2F-4FC2DDFBC135</object-id>
          </tp:taxon-name><tp:taxon-authority>Chakrabarti &amp; Pandit</tp:taxon-authority><tp:taxon-status xmlns:xlink="http://www.w3.org/1999/xlink" xlink:type="simple">sp. n.</tp:taxon-status></tp:nomenclature><tp:treatment-sec sec-type="diagnosis" id="SECID0EFWAE"><title>Diagnosis.</title><p>Body fusiform; pedipalp genual seta <italic>d</italic> absent; prodorsal shield semi-circular; scapular setae <italic>sc</italic> absent; femoral setae <italic>bv</italic> on leg I absent; genual setae <italic>lʺ</italic> on leg II absent; solenidion <italic>ω</italic> knobbed; opisthosoma with equal number of granulated dorsal and ventral semiannuli; setae <italic>1b</italic> present.</p></tp:treatment-sec><tp:treatment-sec sec-type="description" id="SECID0EXWAE"><title>Description.</title><p>Female (n=12). Body fusiform, yellow colour in life, dorso-ventrally flattened; 140 (120–145) and 50 (45–50) wide. <bold>Gnathosoma</bold> 15 (14–15) projecting obliquely down-wards, dorsal pedipalp genual setae <italic>d</italic> absent, setae <italic>ep</italic> 1 (1–2); chelicerae 13 (13–15). <bold>Prodorsal shield</bold> semicircular, without lobe, 14 (18–20) and 43 (40–43) wide with granules, lacking scapular tubercles and setae <italic>sc.</italic><bold>Leg I</bold> from base of trochanter 20 (20–21), femur 7 (7–8), femoral setae <italic>bv</italic> absent, genu 3 (2–3), genual setae <italic>l</italic>″ 20 (21–23), tibia 4 (3–4), tibial setae <italic>l</italic>′ 10 (10–12), tarsus 5 (3–5), tarsal setae <italic>ft</italic>′ and <italic>ft</italic>″ both 12 (10–12), solenidion <italic>ω</italic> 4 (3–4), straight and knobbed; empodium <italic>em</italic> 4 (4–5), simple, 4-rayed; setae <italic>u</italic>′ 2 (2–3). <bold>Leg II</bold> from base of trochanter 18 (18–20); femur 6 (5–6), femoral setae <italic>bv 5</italic> (5–6), genu 2 (2–3), genual setae <italic>l</italic>″ absent, tibia 3 (3–4), tibial setae <italic>l</italic>′ absent, tarsus 4 (3–4), tarsal setae <italic>ft</italic>′ 8 (8–10), <italic>ft</italic>″ 12 (10–12); solenidion <italic>ω</italic> 8 (7–8), straight and knobbed; empodium <italic>em</italic> 4 (4–5), simple, 4-rayed; setae <italic>u</italic>′ 2 (2–3). <bold>Coxigenital area</bold> smooth; sternal line absent, coxae widely separated, setae <italic>1b</italic> 2 (2–3) and 5 (5–6) apart, setae <italic>1a</italic> 8 (8–9) and 7 (7–8) apart, setae <italic>2a</italic> 13 (13–15) and 18 (18–20) apart. <bold>Opisthosoma</bold> dorsally flat, with equal number of dorsal and ventral semiannuli, 21 (20–21), both dorsal and ventral semiannuli ornamented with fine granules; setae <italic>c2</italic> 10 (7–11) on ventral semiannulus 2 (2–3), setae <italic>d</italic> and <italic>e</italic> absent, <!--PageBreak -->setae <italic>f</italic> 14 (12–15) on ventral semiannulus 7 (6–7) from rear margin; setae <italic>h1</italic> absent, setae <italic>h2</italic> 12 (12–14). <bold>Genital cover flap</bold> 6 (5–6) and 16 (17–18) wide, triangular and smooth; setae <italic>3a</italic> 7 (6–7). <bold>Internal genitalia</bold> apodeme short, spermathecae globose with short, funnel-like spermathecal tubes.</p><fig id="F2" position="float" orientation="portrait"><label>Figure 2.</label><caption><p><italic><tp:taxon-name><tp:taxon-name-part taxon-name-part-type="genus" reg="Mesoshieldophyes">Mesoshieldophyes</tp:taxon-name-part><tp:taxon-name-part taxon-name-part-type="species" reg="varecae">varecae</tp:taxon-name-part></tp:taxon-name></italic>, Female. Abbreviations <bold>CG</bold> coxigenital region <bold>D</bold> dorsal view of body; <bold>em</bold> empodium <bold>IG</bold> Internal genitalia <bold>LO</bold> Dorsal and ventral annuli.</p></caption><graphic xmlns:xlink="http://www.w3.org/1999/xlink" xlink:href="zookeys-843-039-g002.jpg" position="float" orientation="portrait" xlink:type="simple" id="oo_300005.jpg"/></fig><fig id="F3" position="float" orientation="portrait"><label>Figure 3.</label><caption><p><italic><tp:taxon-name><tp:taxon-name-part taxon-name-part-type="genus" reg="Mesoshieldophyes">Mesoshieldophyes</tp:taxon-name-part><tp:taxon-name-part taxon-name-part-type="species" reg="varecae">varecae</tp:taxon-name-part></tp:taxon-name></italic>, Female <bold>A</bold> prodorsal shield with dorsal annuli <bold>B</bold> genital cover flap <bold>C</bold> entire dorsal body <bold>D</bold> posterior part of opisthosoma with setae <italic>f</italic> and <italic>h2</italic>.</p></caption><graphic xmlns:xlink="http://www.w3.org/1999/xlink" xlink:href="zookeys-843-039-g003.jpg" position="float" orientation="portrait" xlink:type="simple" id="oo_300006.jpg"/></fig><p>Male. Not observed.</p></tp:treatment-sec><tp:treatment-sec sec-type="host" id="SECID0EQ2AE"><title>Type host plant.</title><p><italic><tp:taxon-name><tp:taxon-name-part taxon-name-part-type="genus" reg="Casearia">Casearia</tp:taxon-name-part><tp:taxon-name-part taxon-name-part-type="species" reg="vareca">vareca</tp:taxon-name-part></tp:taxon-name></italic> Roxb. (<tp:taxon-name><tp:taxon-name-part taxon-name-part-type="family">Salicaceae</tp:taxon-name-part></tp:taxon-name>).</p></tp:treatment-sec><tp:treatment-sec sec-type="host" id="SECID0EG3AE"><title>Relation to the host plant.</title><p>The mites inhabit the under surface of leaves as vagrants without showing symptoms of damage to the host plant.</p></tp:treatment-sec><tp:treatment-sec sec-type="type locality" id="SECID0EL3AE"><title>Type locality.</title><p>India: West Bengal: Darjeeling, Bengdubi Forest (<named-content xmlns:xlink="http://www.w3.org/1999/xlink" content-type="dwc:verbatimCoordinates" xlink:type="simple"><named-content content-type="geo-json" specific-use="{&#34;type&#34;:&#34;Point&#34;,&#34;coordinates&#34;:[88.426861,26.708361]}" id="NCID0EU3AE" xlink:type="simple">26°42′30.1″N, 88°25′36.7″E</named-content></named-content>), 163 m above sea level, 03.II.2015, coll. S Chakrabarti, R Pandit, S Sarkar.</p><!--PageBreak --></tp:treatment-sec><tp:treatment-sec sec-type="type material" id="SECID0E13AE"><title>Type material.</title><p>Holotype: female marked on slide (no. 1294/N11/2015); paratypes: 2 females on slide bearing holotype and 36 females, larvae and nymphs on 10 slides (nos. 1295–1304/N11/2015).</p></tp:treatment-sec><tp:treatment-sec sec-type="etymology" id="SECID0E63AE"><title>Etymology.</title><p>The species name <italic>varecae</italic> is from the specific designation of the host plant in the genitive case.</p></tp:treatment-sec></tp:taxon-treatment>
